# Supplementary material for: Preparation and Characterization of Low-Molecular-Weight Polyacrylonitrile
Source: Polymers (Basel). 2025 Apr 19;17(8):1112. doi: 10.3390/polym17081112 (PMC12030532; doi:10.3390/polym17081112)
Supplement: Supplementary file 1 [file polymers-17-01112-s001.zip]

Archive with 1 entries (1 files):
- polymers-3594488-supplementary.pdf
